# Supplementary material for: Noninvasive optogenetic induction of cardiac arrhythmias alters systemic hemodynamics in mice
Source: Sci Adv. 2026 Jun 3;12(23):eaeb1092. doi: 10.1126/sciadv.aeb1092 (PMC13232562; doi:10.1126/sciadv.aeb1092)
Supplement: Supplementary file 2 — Movies S1 to S12 [file sciadv.aeb1092_movies_s1_to_s12.zip]

Archive with 12 entries (12 files):
- sciadv.aeb1092_movie_s1.mp4
- sciadv.aeb1092_movie_s2.mp4
- sciadv.aeb1092_movie_s3.mp4
- sciadv.aeb1092_movie_s4.mp4
- sciadv.aeb1092_movie_s5.mp4
- sciadv.aeb1092_movie_s6.mp4
- sciadv.aeb1092_movie_s7.mp4
- sciadv.aeb1092_movie_s8.avi
- sciadv.aeb1092_movie_s9.avi
- sciadv.aeb1092_movie_s10.avi
- sciadv.aeb1092_movie_s11.avi
- sciadv.aeb1092_movie_s12.avi
