# Supplementary material for: Noninvasive optogenetic induction of cardiac arrhythmias alters systemic hemodynamics in mice
Source: Sci Adv. 2026 Jun 3;12(23):eaeb1092. doi: 10.1126/sciadv.aeb1092 (PMC13232562; doi:10.1126/sciadv.aeb1092)
Supplement: Supplementary file 3 — Supplementary Data [file sciadv.aeb1092_supplementary_data.zip]

Archive with 1 entries (1 files):
- sciadv.aeb1092_supplementary_data.xlsx
