# Supplementary material for: Noninvasive optogenetic induction of cardiac arrhythmias alters systemic hemodynamics in mice
Source: Sci Adv. 2026 Jun 3;12(23):eaeb1092. doi: 10.1126/sciadv.aeb1092 (PMC13232562; doi:10.1126/sciadv.aeb1092)
Supplement: Supplementary file 3 — Supplementary Data [file sciadv.aeb1092_supplementary_data.zip › sciadv.aeb1092_supplementary_data.xlsx]

## Sheet: Fig3L
	Fractional Shortening meausrements during tachypacing (%)							Three-way mixed-effects ANVOA								Wald-type t-test
	8 Hz		10 Hz			14 Hz		Error Stratum	Source	df	Sum of Squares	Mean Square	F	p value		Pacing	Contrast	Estimate	SE	df	t	p value	95% CI (Lower, Upper)
Mouse Identifier	Rest (0-5s)	Stimulation (5-6 s)	Rest (0-5s)	Stimulation (5-6 s)	Rest (0-5s)	Stimulation (5-6 s)		Mouse	Residuals	3	1142	380.8				8	Rest − Stimulation	0.316	2.95	15	0.107	0.9162	[−5.98, 6.61]
Z2F2	47.5283	46.833	49.374	17.729	46.498	20.245		Within	Phase	1	968	968	55.56	2.03e-06		10	Rest − Stimulation	17.693	2.95	15	5.994	<0.0001	[11.40, 23.98]
Z2M2	25.0703	25.396	26.3863	19.002	27.3923	6.45		Within	Pacing	2	532.4	266.2	15.28	0.000241		14	Rest − Stimulation	20.097	2.95	15	6.809	<0.0001	[13.81, 26.39]
ZF3	32.6387	31.092	29.0977	13.02	28.767	13.795		Within	Phase × Pacing	2	466	233	13.38	0.000463
ZM2	27.1863	27.84	25.6133	9.95	26.7523	8.53		Within	Residuals	15	261.3	17.4					df = degrees of freedom
Average	33.1059	32.7903	32.6178	14.9252	32.3524	12.255											SE = standard error
Standard deviation	10.1298	9.64819	11.2702	4.19778	9.46777	6.15861		df = degrees of freedom									CI = confidence interval

## Sheet: Fig3M
	Cardiac Output meausrements during tachypacing (mm^3/s)							Three-way mixed-effects ANVOA								Wald-type t-test
	8 Hz		10 Hz		14 Hz			Error Stratum	Source	df	Sum of Squares	Mean Square	F	p value		Pacing	Contrast	Estimate	SE	df	t	p value	95% CI (Lower, Upper)
Mouse Identifier	Rest (0-5s)	Stimulation (5-6 s)	Rest (0-5s)	Stimulation (5-6 s)	Rest (0-5s)	Stimulation (5-6 s)		Mouse	Residuals	15	1828	122				8	rest − stimulation	11.1	7.81	15	1.42	0.176	[−5.55, 27.7]
Z2F2	133.468	125.933	140.571	120.223	137.713	67.639		Within	Phase	1	3459	3459	28.386	8.45e-05		10	rest − stimulation	16	7.81	15	2.049	0.0583	[−0.64, 32.6]
Z2M2	141.124	137.52	163.581	146.325	154.676	131.323		Within	Pacing	2	861	431	3.535	0.0552		14	rest − stimulation	44.9	7.81	15	5.758	<0.0001	[28.31, 61.6]
ZF3	206.221	180.784	207.312	193.484	211.673	152.511		Within	Phase × Pacing	2	1339	670	5.495	0.0162
ZM2	127.036	119.268	119.498	106.947	128.638	101.443		Within	Residuals	15	1364.6	91					df = degrees of freedom
Average	151.962	140.876	157.741	141.745	158.175	113.229											SE = standard error
Standard deviation	36.6279	27.6532	37.6329	38.1751	37.2624	36.9135		df = degrees of freedom									CI = confidence interval

## Sheet: Fig4K
	Arrhtyhmicity Index (a.u.)										ANOVA							ANOVA Effect Sizes						Multiple Comparisons
	6 Hz			LP			CW				@AI									Point Estimate	95% Confidence Interval			Dependent Variable:	@AI
Mouse Identifier	Resting	Stimulation	Recovering	Resting	Stimulation	Recovering	Resting	Stimulation	Recovering			Sum of Squares	df	Mean Square	F	Sig.					Lower	Upper		Tukey HSD
S1M1	0.0041	0.1787	0.0045	0.0043	0.0446	0.0044	0.0044	0.0099	0.0047		Between Groups	0.0556955	2	0.0278478	34.8343	2.30552e-06		@AI	Eta-squared	0.822839	0.546778	0.885654		(I) @condition		Mean Difference (I-J)	Std. Error	Sig.	95% Confidence Interval
S1M3	0.008	0.1329	0.0043	0.0042	0.0391	0.004	0.0041	0.0049	0.0039		Within Groups	0.0119915	15	0.000799436					Epsilon-squared	0.799217	0.486349	0.870408							Lower Bound	Upper Bound
S4M2	0.0055	0.0975	0.0059	0.005	0.0934	0.0046	0.0047	0.0144	0.0085		Total	0.0676871	17						Omega-squared Fixed-effect	0.789888	0.472085	0.863823		CW	LP	-.06310*	0.0163242	0.00409236	-0.105502	-0.0206984
O5F5	0.0041	0.1601	0.0042	0.0043	0.0624	0.004	0.004	0.0192	0.0043										Omega-squared Random-effect	0.652739	0.308973	0.760289			6 Hz	-.13613*	0.0163242	1.47131e-06	-0.178535	-0.0937318
B2F1	0.0064	0.1254	0.0048	0.005	0.1272	0.0048	0.0049	0.0086	0.0046
B2F2	0.0121	0.1927	0.0078	0.0071	0.0824	0.0049	0.0048	0.0135	0.0047
avg	0.0067	0.147883	0.00525	0.00498333	0.07485	0.00445	0.00448333	0.01175	0.00511667
std	0.00302985	0.0357097	0.00139248	0.00109803	0.0331353	0.000388587	0.000376386	0.00501707	0.00168572

## Sheet: Fig4M
	Fractional Shortening meausrements during bradypacing (%)							Three-way mixed-effects ANVOA								Wald-type t-test
	6 Hz		LP		CW			Error Stratum	Source	df	Sum of Squares	Mean Square	F	p value		Pacing	Contrast	Estimate	SE	df	t	p value	95% CI (Lower, Upper)
Mouse Identifier	Rest (0-5s)	Stimulation (5-6 s)	Rest (0-5s)	Stimulation (5-6 s)	Rest (0-5s)	Stimulation (5-6 s)		Mouse	Residuals	3	814.8	271.6				6 Hz	Rest − Stimulation	−2.95	6.74	15	−0.438	0.6676	[−17.33, 11.4]
Z2F2	55.0173	52.924	45.7427	12.645	43.7397	18.001		Within	Phase	1	471.1	471.1	5.178	0.0380 *		Long pulse	Rest − Stimulation	11.73	6.74	15	1.74	0.1024	[−2.64, 26.1]
Z2M2	27.2797	32.408	25.598	26.121	25.9467	7.958		Within	Pacing	2	814.2	407.1	4.475	0.0299 *		Continuous wave	Rest − Stimulation	17.8	6.74	15	2.64	0.0186	[3.43, 32.2]
ZF3	30.6027	35.041	30.092	34.831	29.3097	2.25		Within	Phase × Pacing	2	455.7	227.8	2.504	0.1152
ZM2	25.7933	30.139	26.0607	6.959	26.1737	25.749		Within	Residuals	15	1364.6	91
Average	34.6732	37.628	31.8733	20.139	31.2924	13.4895
Standard deviation	13.7109	10.3922	9.46394	12.669	8.43888	10.4494

## Sheet: Fig4O
	Cardiac Output meausrements during bradypacing (mm^3/s)							Three-way mixed-effects ANVOA								Wald-type t-test
	6 Hz			LP		CW		Error Stratum	Source	df	Sum of Squares	Mean Square	F	p value		Pacing	Contrast	Estimate	SE	df	t	p value	95% CI (Lower, Upper)
Mouse Identifier	Rest (0-5s)	Stimulation (5-6 s)	Rest (0-5s)	Stimulation (5-6 s)	Rest (0-5s)	Stimulation (5-6 s)		Mouse	Residuals	3	21941	7314				6 Hz	Rest − Stimulation	18.6	6.16	15	3.019	0.0086	[5.47, 31.7]
Z2F2	134.743	116.916	146.873	135.637	128.811	119.567		Within	Phase	1	731.9	731.9	9.643	0.00724 **		Long pulse	Rest − Stimulation	7.6	6.16	15	1.234	0.2362	[−5.53, 20.7]
Z2M2	153.109	135.452	168.621	139.433	163.274	142.074		Within	Pacing	2	938.1	469	6.18	0.01102 *		Continuous wave	Rest − Stimulation	6.94	6.16	15	1.126	0.2779	[−6.19, 20.1]
ZF3	205.576	176.923	207.928	215.084	190.468	208.936		Within	Phase × Pacing	2	171.6	85.8	1.13	0.34895
ZM2	123.949	113.697	131.111	133.976	127.285	111.519		Within	Residuals	15	1138.4	75.9
Average	154.344	135.747	163.633	156.033	152.459	145.524
Standard deviation	36.2137	29.0769	33.2941	39.4339	30.3017	44.2085

## Sheet: Fig4H
	Δ[HbO] (μM)						ANOVA							ANOVA Effect Sizes						Multiple Comparisons
Mouse ID	Rest	6 Hz	8 Hz	10 Hz	14 Hz			Sum of Squares	df	Mean Square	F	Sig.				Point Estimate	95% Confidence Interval			Dependent Variable:	@DeltaHbO
U3F2	1.62887e-08	-2.03006	-1.10748	-0.803749	-0.49891		Between Groups	8.8321	4	2.20803	11.8748	4.19195e-05					Lower	Upper		Tukey HSD
U2F1	2.5178e-08	-1.60877	-0.809819	-0.917628	-1.01885		Within Groups	3.71885	20	0.185943					Eta-squared	0.7037	0.343859	0.785636		(I) @Condition		Mean Difference (I-J)	Std. Error	Sig.	95% Confidence Interval
U2F2	4.55881e-08	-1.61709	-0.890589	-0.760439	0.117877		Total	12.551	24						Epsilon-squared	0.64444	0.212631	0.742763							Lower Bound	Upper Bound
U1M1	1.91516e-08	-2.54844	-1.28891	-0.160336	-1.21188										Omega-squared Fixed-effect	0.635032	0.205877	0.734886		0	6	1.828665397*	0.272722	1.43739e-05	1.01258	2.64475
U1M2	1.3849e-08	-1.33897	-1.50729	-0.796369	-1.81167										Omega-squared Random-effect	0.303131	0.0608675	0.409329			8	1.120817960*	0.272722	0.00440295	0.304733	1.9369
Average	2.40111e-08	-1.82867	-1.12082	-0.687704	-0.884686																10	0.68763	0.272722	0.125368	-0.128455	1.50372
Standard Deviation	1.27813e-08	0.472112	0.286147	0.300644	0.731147																14	.884685926*	0.272722	0.0295921	0.0686009	1.70077

## Sheet: Fig4I
	Δ[HbR] (μM)						ANOVA							ANOVA Effect Sizes						Multiple Comparisons
Mouse ID	Rest	6 Hz	8 Hz	10 Hz	14 Hz			Sum of Squares	df	Mean Square	F	Sig.				Point Estimate	95% Confidence Interval			Dependent Variable:	@Rest
U3F2	-8.14094e-10	1.09382	0.460272	0.20642	-0.0354142		Between Groups	2.61503	4	0.653757	13.8699	1.42466e-05					Lower	Upper		Tukey HSD
U2F1	-2.79348e-10	0.586651	0.385834	0.429904	0.0716496		Within Groups	0.942702	20	0.0471351					Eta-squared	0.735027	0.399634	0.808364		(I) @Condition		Mean Difference (I-J)	Std. Error	Sig.	95% Confidence Interval
U2F2	1.36016e-09	0.746825	0.392028	0.469284	-0.386195		Total	3.55773	24						Epsilon-squared	0.682033	0.279561	0.770036							Lower Bound	Upper Bound
U1M1	-9.59586e-10	1.283	0.568529	0.0210397	0.288446										Omega-squared Fixed-effect	0.673115	0.271413	0.762728		0	6	-.906313391*	0.13731	1.78961e-05	-1.3172	-0.49543
U1M2	-2.87741e-10	0.821271	0.608298	0.252078	0.509375										Omega-squared Random-effect	0.339845	0.0851958	0.445567			8	-.482992164*	0.13731	0.0164185	-0.893875	-0.0721092
Average	-1.96122e-10	0.906313	0.482992	0.275745	0.0895722																10	-0.27573	0.13731	0.297968	-0.686613	0.135153
Standard Deviation	9.2224e-10	0.279242	0.101549	0.181289	0.338409																14	-0.0895722	0.13731	0.96419	-0.500455	0.321311

## Sheet: Fig4J
	Δ[HbT] (μM)						ANOVA							ANOVA Effect Sizes						Multiple Comparisons
Mouse ID	Rest	6 Hz	8 Hz	10 Hz	14 Hz			Sum of Squares	df	Mean Square	F	Sig.				Point Estimate	95% Confidence Interval			Dependent Variable:	@Rest
U3F2	1.54746e-08	-0.93624	-0.64721	-0.597329	-0.534324		Between Groups	2.61503	4	0.653757	13.8699	1.42466e-05					Lower	Upper		Tukey HSD
U2F1	2.48986e-08	-1.02212	-0.423985	-0.487724	-0.947199		Within Groups	0.942702	20	0.0471351					Eta-squared	0.735027	0.399634	0.808364		(I) @Condition		Mean Difference (I-J)	Std. Error	Sig.	95% Confidence Interval
U2F2	4.69482e-08	-0.870263	-0.498561	-0.291155	-0.268318		Total	3.55773	24						Epsilon-squared	0.682033	0.279561	0.770036							Lower Bound	Upper Bound
U1M1	1.8192e-08	-1.26544	-0.720378	-0.139296	-0.923437										Omega-squared Fixed-effect	0.673115	0.271413	0.762728		0	6	-.906313391*	0.13731	1.78961e-05	-1.3172	-0.49543
U1M2	1.35613e-08	-0.517697	-0.898996	-0.544292	-1.30229										Omega-squared Random-effect	0.339845	0.0851958	0.445567			8	-.482992164*	0.13731	0.0164185	-0.893875	-0.0721092
Average	2.38149e-08	-0.922352	-0.637826	-0.411959	-0.795114																10	-0.27573	0.13731	0.297968	-0.686613	0.135153
Standard Deviation	1.36257e-08	0.271254	0.18724	0.191411	0.400734																14	-0.0895722	0.13731	0.96419	-0.500455	0.321311
